# Supplementary material for: Efficacy of Sodium-Glucose Cotransporter 2 Inhibitors in Heart Failure with a Preserved Ejection Fraction: A Meta-Analysis of Randomized Controlled Trials
Source: Rev Cardiovasc Med. 2022 Oct 31;23(11):374. doi: 10.31083/j.rcm2311374 (PMC11269072; doi:10.31083/j.rcm2311374)
Supplement: Supplementary file 1 [file 2153-8174-23-11-374-s1.zip]

Archive with 3 entries (2 files):
- 2153-8174-23-11-374-s1/
- 2153-8174-23-11-374-s1/PRISMA_2020_checklist.pdf
- 2153-8174-23-11-374-s1/Supplementary Materials.pdf
